# Supplementary material for: Recognizing Skateboard and Kickboard Commuting Behaviors Using Activity Trackers: Feasibility Study Using Machine Learning Approaches
Source: JMIR Form Res. 2025 Aug 29;9:e71969. doi: 10.2196/71969 (PMC12396795; doi:10.2196/71969)
Supplement: Multimedia Appendix 2 [file formative-v9-e71969-s002.xlsx]

## Sheet: Sheet 1
		Importance rank	1	2	3	4	5	6	7	8	9	10
Hip (accelerometer)		Kickboard vs. rest	Accelerometer, y-axis, FFT, 0-1 Hz band	Accelerometer, vector norm, FFT, 0-1 Hz band	Accelerometer, mean yaw	Accelerometer, roll standard deviation, relative to gravity direction	Accelerometer, mean roll	Accelerometer, pitch standard deviation, relative to gravity direction	Accelerometer, vector norm, skewness	Accelerometer, mean pitch, relative to gravity direction	Accelerometer, y-axis, mean	Accelerometer, x-axis, FFT, 0-1 Hz band			9
		Skateboard vs. rest	Accelerometer, vector norm, FFT, 0-1 Hz band	Accelerometer, vector norm, skewness	Accelerometer, roll standard deviation, relative to gravity direction	Accelerometer, pitch standard deviation, relative to gravity direction	Accelerometer, vector norm, FFT, 1-2 Hz band	Accelerometer, vector norm, FFT, ratio maximum power on total power	Accelerometer, y-axis, FFT, 0-1 Hz band	Accelerometer, vector norm, median	Accelerometer, x-axis, FFT, 1-2 Hz band	Accelerometer, kurtosis			8
		Push-push-glide vs. rest	Accelerometer, vector norm, FFT, 0-1 Hz band	Accelerometer, vector norm, skewness	Accelerometer, y-axis, FFT, 0-1 Hz band	Accelerometer, pitch standard deviation, relative to gravity direction	Accelerometer, vector norm, FFT, ratio maximum power on total power	Accelerometer, roll standard deviation, relative to gravity direction	Accelerometer, kurtosis	Accelerometer, x-axis, FFT, 1-2 Hz band	Accelerometer, vector norm, FFT, 1-2 Hz band	Accelerometer, x-axis, FFT, 0-1 Hz band			7
		Kickboard vs. skateboard	Accelerometer, vector norm, median	Accelerometer, mean yaw	Accelerometer, y-axis, mean	Accelerometer, yaw standard deviation	Accelerometer, mean roll	Accelerometer, mean pitch, relative to gravity direction	Accelerometer, vector norm, FFT, 1-2 Hz band	Accelerometer, y-axis, FFT, 5-6 Hz band	Accelerometer, z-axis, FFT, 7-8 Hz band	Accelerometer, roll standard deviation, relative to gravity direction			6
		Importance rank	1	2	3	4	5	6	7	8	9	10			5
Pocket (acc., gyro., baro.)		Kickboard vs. rest	Accelerometer, vector norm, FFT, 0-1 Hz band	Accelerometer, vector norm, skewness	Gyroscope, vector norm, FFT, 0-1 Hz band	Accelerometer, yaw standard deviation, relative to gravity direction	Accelerometer, vector norm, FFT, ratio maximum power on total power	Accelerometer, vector norm, FFT, 1-2 Hz band	Accelerometer, kurtosis	Accelerometer, z-axis, FFT, 0-1 Hz band	Gyroscope, z-axis, 25th percentile	Accelerometer, pitch standard deviation, relative to gravity direction			4
		Skateboard vs. rest	Accelerometer, vector norm, gyroscope, y-axis, FFT, correlation	Accelerometer, vector norm, gyroscope, z-axis, FFT, correlation	Accelerometer, vector norm, FFT, 0-1 Hz band	Accelerometer, vector norm, x-axis, FFT, correlation	Accelerometer, vector norm, gyroscope, x-axis, FFT, correlation	Accelerometer, vector norm, FFT, ratio maximum power on total power	Accelerometer, z-axis, FFT, 0-1 Hz band	Accelerometer, z-axis, FFT, 1-2 Hz band	Accelerometer, vector norm, skewness	Accelerometer, mean pitch, relative to gravity direction			3
		Push-push-glide vs. rest	Accelerometer, vector norm, skewness	Accelerometer, vector norm, FFT, 0-1 Hz band	Accelerometer, vector norm, gyroscope, y-axis, FFT, correlation	Accelerometer, vector norm, FFT, ratio maximum power on total power	Accelerometer, vector norm, gyroscope, x-axis, FFT, correlation	Accelerometer, z-axis, FFT, 0-1 Hz band	Accelerometer, kurtosis	Gyroscope, vector norm, FFT, 0-1 Hz band	Accelerometer, vector norm, gyroscope, z-axis, FFT, correlation	Accelerometer, yaw standard deviation, relative to gravity direction			2
		Kickboard vs. skateboard	Accelerometer, mean roll	Accelerometer, mean pitch, relative to gravity direction	Accelerometer, y-axis, mean	Accelerometer, mean pitch	Accelerometer, mean yaw	Accelerometer, z-axis, mean	Accelerometer, mean yaw, relative to gravity direction	Accelerometer, mean roll, relative to gravity direction	Accelerometer, z-axis, FFT, 4-5 Hz band	Accelerometer, x-axis, mean			1
		Importance rank	1	2	3	4	5	6	7	8	9	10			number of
Wrist (accelerometer)		Kickboard vs. rest	Accelerometer, z-axis, mean	Accelerometer, mean yaw, relative to gravity direction	Accelerometer, z-axis, FFT, 14-15 Hz band	Accelerometer, z-axis, FFT, 13-14 Hz band	Accelerometer, z-axis, FFT, 12-13 Hz band	Accelerometer, y-axis, FFT, 6-7 Hz band	Accelerometer, z-axis, FFT, 11-12 Hz band	Accelerometer, y-axis, FFT, 7-8 Hz band	Accelerometer, z-axis, FFT, 10-11 Hz band power	Accelerometer, z-axis, FFT, 9-10 Hz band			occurrences
		Skateboard vs. rest	Accelerometer, vector norm, z-axis, FFT, correlation	Accelerometer, vector norm, FFT, 2-3 Hz band	Accelerometer, vector norm, skewness	Accelerometer, mean pitch, relative to gravity direction	Accelerometer, kurtosis	Accelerometer, z-axis, FFT, 1-2 Hz band	Accelerometer, y-axis, mean	Accelerometer, vector norm, FFT, 1-2 Hz band	Accelerometer, y-axis, FFT, 2-3 Hz band	Accelerometer, x-axis, FFT, 1-2 Hz band
		Push-push-glide vs. rest	Accelerometer, mean roll	Accelerometer, mean pitch, relative to gravity direction	Accelerometer, y-axis, mean	Accelerometer, mean pitch	Accelerometer, mean yaw	Accelerometer, z-axis, mean	Accelerometer, mean yaw, relative to gravity direction	Accelerometer, mean roll, relative to gravity direction	Accelerometer, z-axis, FFT, 4-5 Hz band	Accelerometer, x-axis, mean
		Kickboard vs. skateboard	Accelerometer, z-axis, mean	Accelerometer, mean yaw, relative to gravity direction	Accelerometer, z-axis, FFT, 14-15 Hz band	Accelerometer, z-axis, FFT, 13-14 Hz band	Accelerometer, z-axis, FFT, 12-13 Hz band	Accelerometer, z-axis, FFT, 11-12 Hz band	Accelerometer, vector norm, FFT, 14-15 Hz band	Accelerometer, vector norm, FFT, 1-2 Hz band	Accelerometer, z-axis, FFT, 14-15 Hz band	Accelerometer, y-axis, FFT, 7-8 Hz band
		Importance rank	1	2	3	4	5	6	7	8	9	10
Wrist (acc., gyro., baro.)		Kickboard vs. rest	Accelerometer, z-axis, mean	Accelerometer, mean yaw, relative to gravity direction	Accelerometer, z-axis, FFT, 14-15 Hz band	Accelerometer, z-axis, FFT, 13-14 Hz band	Accelerometer, z-axis, FFT, 12-13 Hz band	Accelerometer, y-axis, FFT, 6-7 Hz band	Accelerometer, z-axis, FFT, 11-12 Hz band	Accelerometer, y-axis, FFT, 7-8 Hz band	Accelerometer, z-axis, FFT, 10-11 Hz band power	Gyroscope, x-axis, FFT, 14-15 Hz band
		Skateboard vs. rest	Accelerometer, vector norm, z-axis, FFT, correlation	Accelerometer, vector norm, FFT, 2-3 Hz band	Accelerometer, vector norm, skewness	Accelerometer, vector norm, gyroscope, y-axis, FFT, correlation	Accelerometer, mean pitch, relative to gravity direction	Accelerometer, kurtosis	Accelerometer, y-axis, mean	Accelerometer, z-axis, FFT, 1-2 Hz band	Accelerometer, vector norm, FFT, 1-2 Hz band	Accelerometer, y-axis, FFT, 2-3 Hz band
		Push-push-glide vs. rest	Accelerometer, vector norm, 25th percentile	Accelerometer, y-axis, FFT, 4-5 Hz band	Accelerometer, vector norm, FFT, ratio maximum power on total power	Accelerometer, kurtosis	Accelerometer, vector norm, maximum	Accelerometer, y-axis, FFT, 3-4 Hz band	Accelerometer, vector norm, skewness	Accelerometer, vector norm, FFT, main frequence	Accelerometer, vector norm, FFT, 0-1 Hz band	Accelerometer, x-axis, FFT, 2-3 Hz band
		Kickboard vs. skateboard	Accelerometer, mean yaw, relative to gravity direction	Accelerometer, z-axis, mean	Accelerometer, z-axis, FFT, 13-14 Hz band	Accelerometer, z-axis, FFT, 14-15 Hz band	Accelerometer, z-axis, FFT, 12-13 Hz band	Accelerometer, vector norm, FFT, 14-15 Hz band	Gyroscope, y-axis, FFT, 1-2 Hz band	Accelerometer, vector norm, FFT, 2-3 Hz band	Accelerometer, vector norm, FFT, 1-2 Hz band	Accelerometer, y-axis, FFT, 7-8 Hz band
		Variable name in the code	Number of occurrence	Description
		Vect_skew 9		Accelerometer, vector norm, skewness
		Vect_fft_powSIMPS1-2 8		Accelerometer, vector norm, FFT, 1-2 Hz band
		Vect_kurt 7		Accelerometer, kurtosis
		QPitch_g 7		Accelerometer, mean pitch, relative to gravity direction
		Vect_fft_powSIMPS0-1 7		Accelerometer, vector norm, FFT, 0-1 Hz band
		QYaw_g 6		Accelerometer, mean yaw, relative to gravity direction
		z_mean 6		Accelerometer, z-axis, mean
		y_mean 6		Accelerometer, y-axis, mean
		Vect_fft_MaxTotRatio 6		Accelerometer, vector norm, FFT, ratio maximum power on total power
		QRoll_gSD 4		Accelerometer, roll standard deviation, relative to gravity direction
		z_acc_fft_powSIMPS12-13 4		Accelerometer, z-axis, FFT, 12-13 Hz band
		Roll_avg 4		Accelerometer, mean roll
		y_acc_fft_powSIMPS7-8 4		Accelerometer, y-axis, FFT, 7-8 Hz band
		z_acc_fft_powSIMPS14-15 4		Accelerometer, z-axis, FFT, 14-15 Hz band
		Yaw_avg 4		Accelerometer, mean yaw
		z_acc_fft_powSIMPS13-14 4		Accelerometer, z-axis, FFT, 13-14 Hz band
		QPitch_gSD 4		Accelerometer, pitch standard deviation, relative to gravity direction
		z_acc_fft_powSIMPS1-2 3		Accelerometer, z-axis, FFT, 1-2 Hz band
		Vect_fft_powSIMPS2-3 3		Accelerometer, vector norm, FFT, 2-3 Hz band
		corr_fft_AccVectGy 3		Accelerometer, vector norm, gyroscope, y-axis, FFT, correlation
		z_acc_fft_powSIMPS11-12 3		Accelerometer, z-axis, FFT, 11-12 Hz band
		x_acc_fft_powSIMPS1-2 3		Accelerometer, x-axis, FFT, 1-2 Hz band
		y_acc_fft_powSIMPS0-1 3		Accelerometer, y-axis, FFT, 0-1 Hz band
		z_acc_fft_powSIMPS0-1 3		Accelerometer, z-axis, FFT, 0-1 Hz band
		QYaw_gSD 2		Accelerometer, yaw standard deviation, relative to gravity direction
		x_acc_fft_powSIMPS0-1 2		Accelerometer, x-axis, FFT, 0-1 Hz band
		y_acc_fft_powSIMPS2-3 2		Accelerometer, y-axis, FFT, 2-3 Hz band
		GyroVect_fft_powSIMPS0-1 2		Gyroscope, vector norm, FFT, 0-1 Hz band
		x_mean 2		Accelerometer, x-axis, mean
		Vect_fft_powSIMPS14-15 2		Accelerometer, vector norm, FFT, 14-15 Hz band
		QRoll_g 2		Accelerometer, mean roll, relative to gravity direction
		Vect_med 2		Accelerometer, vector norm, median
		Pitch_avg 2		Accelerometer, mean pitch
		corr_fft_AccVectGz 2		Accelerometer, vector norm, gyroscope, z-axis, FFT, correlation
		z_acc_fft_powSIMPS4-5 2		Accelerometer, z-axis, FFT, 4-5 Hz band
		z_acc_fft_powSIMPS10-11 2		Accelerometer, z-axis, FFT, 10-11 Hz band power
		corr_fft_VectZ 2		Accelerometer, vector norm, z-axis, FFT, correlation
		y_acc_fft_powSIMPS6-7 2		Accelerometer, y-axis, FFT, 6-7 Hz band
		corr_fft_AccVectGx 2		Accelerometer, vector norm, gyroscope, x-axis, FFT, correlation
		Vect_25per 1		Accelerometer, vector norm, 25th percentile
		Yaw_std 1		Accelerometer, yaw standard deviation
		Gz_25per 1		Gyroscope, z-axis, 25th percentile
		y_acc_fft_powSIMPS3-4 1		Accelerometer, y-axis, FFT, 3-4 Hz band
		x_acc_fft_powSIMPS2-3 1		Accelerometer, x-axis, FFT, 2-3 Hz band
		corr_fft_VectX 1		Accelerometer, vector norm, x-axis, FFT, correlation
		y_acc_fft_powSIMPS4-5 1		Accelerometer, y-axis, FFT, 4-5 Hz band
		Vect_fft_fmax 1		Accelerometer, vector norm, FFT, main frequence
		Gy_fft_powSIMPS1-2 1		Gyroscope, y-axis, FFT, 1-2 Hz band
		y_acc_fft_powSIMPS5-6 1		Accelerometer, y-axis, FFT, 5-6 Hz band
		z_acc_fft_powSIMPS7-8 1		Accelerometer, z-axis, FFT, 7-8 Hz band
		Gx_fft_powSIMPS14-15 1		Gyroscope, x-axis, FFT, 14-15 Hz band
		z_acc_fft_powSIMPS9-10 1		Accelerometer, z-axis, FFT, 9-10 Hz band
		Vect_max 1		Accelerometer, vector norm, maximum
		y_acc_fft_powSIMPS14-15 1		Accelerometer, z-axis, FFT, 14-15 Hz band
